# Supplementary material for: Footwear Identity and Postoperative Experiences of White-Collar Women After Hallux Valgus Surgery: A Qualitative Study
Source: Healthcare (Basel). 2026 Feb 22;14(4):547. doi: 10.3390/healthcare14040547 (PMC12941372; doi:10.3390/healthcare14040547)
Supplement: Supplementary file 1 [file healthcare-14-00547-s001.zip]

Archive with 2 entries (2 files):
- Supplementary Material S1 (Surgical Technique).pdf
- Supplementary Material S2 (Forms A and B).pdf
